# Supplementary material for: Magnetotactic bacteria as biostimulants for enhancing the growth and yield of tomato and paddy under abiotic stress
Source: Front Microbiol. 2026 Jun 26;17:1848546. doi: 10.3389/fmicb.2026.1848546 (PMC13350338; doi:10.3389/fmicb.2026.1848546)
Supplement: Supplementary file 2 [file Table_1.XLSX]

## Sheet: Paddy_Normal
Table S1. Paddy – Normal Conditions
MORPHOLOGICAL PARAMETERS
Shoot Length (cm)
Treatment	Rep 1	Rep 2	Rep 3	Mean	SD	SE	CV (%)	Sig.
20% MLB	65.7459	66.6387	65.6154	66	0.556966	0.321564	0.843887	a
40% MLB	61.1874	59.5146	60.297	60.333	0.836981	0.483231	1.38727	b
60% MLB	53.874	54.6291	55.9959	54.833	1.07554	0.620966	1.96149	c
80% MLB	51.6891	50.8303	49.9796	50.833	0.854753	0.493492	1.68149	d
100% MLB	47.9043	46.7537	47.842	47.5	0.647065	0.373583	1.36224	e
Control	40.5875	40.3021	42.1104	41	0.972165	0.56128	2.37113	f
Urea	50.9184	51.4387	52.6439	51.667	0.885115	0.511021	1.71311	e
Azospirillum	57.7786	58.5659	57.6555	58	0.493934	0.285173	0.85161	c
Root Length (cm)
Treatment	Rep 1	Rep 2	Rep 3	Mean	SD	SE	CV (%)	Sig.
20% MLB	15.1634	14.9988	15.2368	15.133	0.121877	0.070366	0.805376	a
40% MLB	13.1281	13.1777	12.7932	13.033	0.209148	0.120752	1.60476	b
60% MLB	11.4217	11.1914	11.2869	11.3	0.115708	0.0668038	1.02396	c
80% MLB	8.3864	8.4627	8.1499	8.333	0.163094	0.0941623	1.95721	d
100% MLB	6.2645	6.4684	6.3681	6.367	0.101954	0.0588634	1.60129	e
Control	4.8117	4.6483	4.739	4.733	0.0818651	0.0472648	1.72967	f
Urea	6.807	6.8023	6.8897	6.833	0.0491598	0.0283824	0.719447	e
Azospirillum	12.9931	12.852	13.0559	12.967	0.104426	0.0602902	0.805318	b
No. of Tillers
Treatment	Rep 1	Rep 2	Rep 3	Mean	SD	SE	CV (%)	Sig.
20% MLB	10.8989	10.6828	10.4193	10.667	0.24019	0.138674	2.25171	a
40% MLB	9.6484	9.5587	9.7939	9.667	0.118698	0.0685304	1.22787	b
60% MLB	8.0291	7.8677	8.1032	8	0.120417	0.0695226	1.50521	c
80% MLB	6.2491	6.2821	6.4678	6.333	0.117901	0.0680699	1.86168	d
100% MLB	4.2177	4.2364	4.5449	4.333	0.183749	0.106087	4.24068	e
Control	2.3726	2.3159	2.3105	2.333	0.0344007	0.0198613	1.47453	f
Urea	4.0532	3.9143	4.0325	4	0.0749366	0.0432647	1.87341	e
Azospirillum	7.737	7.7781	7.4859	7.667	0.158178	0.091324	2.0631	c
No. of Panicles
Treatment	Rep 1	Rep 2	Rep 3	Mean	SD	SE	CV (%)	Sig.
20% MLB	5.0892	5.1348	4.776	5	0.195325	0.112771	3.9065	a
40% MLB	3.5835	3.6438	3.7737	3.667	0.0971992	0.056118	2.65065	c
60% MLB	2.6897	2.7075	2.6038	2.667	0.0554517	0.032015	2.07918	d
80% MLB	1.6209	1.672	1.7081	1.667	0.0438145	0.0252963	2.62834	e
100% MLB	1.3184	1.3011	1.3795	1.333	0.0411887	0.0237803	3.08993	f
Control	0.9733	1.0084	1.0183	1	0.0236468	0.0136525	2.36468	f
Urea	2.3504	2.3642	2.2844	2.333	0.0426507	0.0246244	1.82815	d
Azospirillum	3.401	3.3273	3.2707	3.333	0.0653367	0.0377222	1.9603	c
Fresh Weight (g)
Treatment	Rep 1	Rep 2	Rep 3	Mean	SD	SE	CV (%)	Sig.
20% MLB	20.3781	20.1215	20.0014	20.167	0.192428	0.111098	0.954171	a
40% MLB	18.7187	18.4285	19.0518	18.733	0.311896	0.180073	1.66495	b
60% MLB	17.3116	16.9733	16.9161	17.067	0.213752	0.12341	1.25243	c
80% MLB	15.5585	15.0556	15.2859	15.3	0.251746	0.145346	1.6454	d
100% MLB	12.3388	12.2584	13.0018	12.533	0.407978	0.235546	3.25523	e
Control	9.8249	9.7	10.0761	9.867	0.191552	0.110593	1.94134	g
Urea	12.9754	13.222	13.3036	13.167	0.170873	0.0986535	1.29774	e
Azospirillum	18.0089	17.5928	17.7983	17.8	0.208055	0.120121	1.16885	b
Dry Weight (g)
Treatment	Rep 1	Rep 2	Rep 3	Mean	SD	SE	CV (%)	Sig.
20% MLB	13.3814	13.15	12.7686	13.1	0.309445	0.178658	2.36217	a
40% MLB	12.1239	11.9217	11.4534	11.833	0.343938	0.198573	2.9066	b
60% MLB	9.961	10.1389	10.4011	10.167	0.221392	0.12782	2.17755	c
80% MLB	8.309	8.4207	7.9693	8.233	0.235101	0.135736	2.85559	d
100% MLB	6.4286	6.5986	6.3738	6.467	0.117216	0.0676749	1.81253	e
Control	4.8258	4.815	5.0592	4.9	0.137977	0.079661	2.81586	g
Urea	7.3705	7.6635	7.466	7.5	0.14943	0.0862733	1.9924	e
Azospirillum	10.9517	11.114	11.2343	11.1	0.141819	0.0818794	1.27765	b
Weight of Seeds (g)
Treatment	Rep 1	Rep 2	Rep 3	Mean	SD	SE	CV (%)	Sig.
20% MLB	11.7903	12.0837	12.426	12.1	0.318163	0.183692	2.62945	a
40% MLB	10.5107	10.8172	10.4721	10.6	0.189088	0.10917	1.78385	b
60% MLB	9.5189	9.3273	8.9548	9.267	0.286844	0.165609	3.09532	c
80% MLB	8.3242	8.4582	7.9166	8.233	0.282083	0.162861	3.42625	d
100% MLB	7.2627	7.3032	7.0341	7.2	0.145094	0.0837699	2.01519	e
Control	4.3846	4.485	4.5314	4.467	0.0750371	0.0433227	1.67981	g
Urea	5.2389	5.3199	5.0412	5.2	0.143364	0.0827714	2.75701	f
Azospirillum	10.1136	10.4105	10.4749	10.333	0.192715	0.111264	1.86505	b
BIOCHEMICAL PARAMETERS
Total Chlorophyll (mg/g FW)
Treatment	Rep 1	Rep 2	Rep 3	Mean	SD	SE	CV (%)	Sig.
20% MLB	34.8408	35.4555	32.6037	34.3	1.50085	0.866514	4.37564	a
40% MLB	29.3904	31.4288	30.6808	30.5	1.03116	0.595339	3.38084	b
60% MLB	24.5592	26.2284	25.4124	25.4	0.834669	0.481896	3.2861	c
80% MLB	23.7415	25.0548	23.5037	24.1	0.835386	0.48231	3.46633	d
100% MLB	20.8087	20.0587	19.7326	20.2	0.55179	0.318576	2.73163	e
Control	16.5189	15.7271	15.454	15.9	0.553104	0.319335	3.47864	g
Urea	18.485	18.6147	18.1003	18.4	0.267527	0.154457	1.45395	f
Azospirillum	21.1791	19.7636	20.2573	20.4	0.718458	0.414802	3.52186	e
Carotenoids (mg/g FW)
Treatment	Rep 1	Rep 2	Rep 3	Mean	SD	SE	CV (%)	Sig.
20% MLB	11.3403	11.5188	11.0409	11.3	0.241485	0.139422	2.13704	a
40% MLB	9.8074	10.0603	10.6333	10.167	0.423162	0.244313	4.16212	b
60% MLB	8.5712	8.712	8.1178	8.467	0.310502	0.179269	3.6672	c
80% MLB	7.8297	7.7736	8.4957	8.033	0.401691	0.231916	5.0005	d
100% MLB	6.9614	6.9725	6.2651	6.733	0.405251	0.233972	6.01888	e
Control	5.2099	5.4894	5.2007	5.3	0.16409	0.0947372	3.09603	g
Urea	6.3256	6.3194	5.754	6.133	0.328238	0.189508	5.352	f
Azospirillum	6.5417	6.5486	7.3097	6.8	0.441427	0.254858	6.49157	e
Carbohydrates (mg/g DW)
Treatment	Rep 1	Rep 2	Rep 3	Mean	SD	SE	CV (%)	Sig.
20% MLB	59.8922	60.4344	62.9734	61.1	1.64491	0.949687	2.69215	a
40% MLB	57.1261	55.0011	54.0728	55.4	1.56525	0.903696	2.82536	b
60% MLB	51.1479	50.8469	51.0052	51	0.150567	0.0869301	0.29523	c
80% MLB	49.7723	48.9992	50.9285	49.9	0.970969	0.560589	1.94583	d
100% MLB	44.4549	44.5001	46.645	45.2	1.25161	0.722618	2.76905	f
Control	31.4892	31.2323	29.0785	30.6	1.3239	0.764356	4.32648	h
Urea	44.8793	43.8712	45.5295	44.76	0.835562	0.482412	1.86676	g
Azospirillum	45.8897	48.4529	47.2574	47.2	1.28256	0.740488	2.7173	e
Total Proteins (mg/g DW)
Treatment	Rep 1	Rep 2	Rep 3	Mean	SD	SE	CV (%)	Sig.
20% MLB	25.1071	24.7278	25.4651	25.1	0.368701	0.21287	1.46893	a
40% MLB	20.2304	20.9822	19.9874	20.4	0.518633	0.299433	2.54232	b
60% MLB	17.0627	16.9481	16.3292	16.78	0.394587	0.227815	2.35153	d
80% MLB	16.192	16.1448	14.9432	15.76	0.707763	0.408627	4.49088	e
100% MLB	13.4846	13.9018	14.0736	13.82	0.3029	0.17488	2.19175	f
Control	10.3194	10.4468	10.6438	10.47	0.16344	0.0943619	1.56103	h
Urea	11.8711	11.6927	12.1362	11.9	0.223158	0.12884	1.87528	g
Azospirillum	17.3209	17.5049	16.8342	17.22	0.346548	0.200079	2.01247	c
Free Amino Acids (mg/g DW)
Treatment	Rep 1	Rep 2	Rep 3	Mean	SD	SE	CV (%)	Sig.
20% MLB	17.1733	16.4243	17.0424	16.88	0.400038	0.230962	2.36989	a
40% MLB	14.6798	14.3053	15.1749	14.72	0.436192	0.251835	2.96326	c
60% MLB	13.2681	12.6815	13.1104	13.02	0.303569	0.175266	2.33156	d
80% MLB	11.8195	11.5921	12.5884	12	0.5221	0.301435	4.35083	e
100% MLB	11.0376	10.9049	10.9975	10.98	0.0680589	0.0392938	0.619844	f
Control	7.9914	7.9346	7.474	7.8	0.283749	0.163823	3.63781	h
Urea	9.8204	10.1167	10.0629	10	0.157847	0.0911331	1.57847	g
Azospirillum	15.3128	15.3284	14.6588	15.1	0.38217	0.220646	2.53093	b
Total Phenols (mg/g DW)
Treatment	Rep 1	Rep 2	Rep 3	Mean	SD	SE	CV (%)	Sig.
20% MLB	10.3729	10.1696	11.2575	10.6	0.578414	0.333947	5.45673	a
40% MLB	10.0609	10.6663	10.4728	10.4	0.309196	0.178514	2.97304	b
60% MLB	9.3036	9.9468	9.5496	9.6	0.324548	0.187378	3.38071	d
80% MLB	6.8669	7.093	7.3401	7.1	0.236678	0.136646	3.33349	e
100% MLB	6.1303	6.2986	6.4711	6.3	0.170404	0.098383	2.70483	g
Control	5.2099	5.4894	5.2007	5.3	0.16409	0.0947372	3.09603	h
Urea	6.5409	6.9325	6.6266	6.7	0.20586	0.118853	3.07254	f
Azospirillum	9.5074	9.8252	9.7674	9.7	0.169282	0.0977348	1.74517	c
SOD Activity (U/mg protein)
Treatment	Rep 1	Rep 2	Rep 3	Mean	SD	SE	CV (%)	Sig.
20% MLB	92.117	87.6302	89.1428	89.63	2.28273	1.31794	2.54684	a
40% MLB	76.5761	74.3303	69.4136	73.44	3.66331	2.11501	4.98816	c
60% MLB	72.6627	71.389	65.3783	69.81	3.89044	2.24615	5.5729	d
80% MLB	60.178	61.6439	59.7981	60.54	0.974693	0.56274	1.61	f
100% MLB	59.1361	57.139	60.6049	58.96	1.73965	1.00439	2.95056	g
Control	46.6635	48.6949	45.3716	46.91	1.67531	0.967239	3.57132	h
Urea	68.6806	69.5351	65.0943	67.77	2.35628	1.3604	3.47688	e
Azospirillum	74.1508	74.6552	79.224	76.01	2.79481	1.61358	3.6769	b
Catalase Activity (U/mg protein)
Treatment	Rep 1	Rep 2	Rep 3	Mean	SD	SE	CV (%)	Sig.
20% MLB	49.2873	48.7215	46.6812	48.23	1.37081	0.791437	2.84223	a
40% MLB	47.9056	45.5268	46.5476	46.66	1.19338	0.688996	2.5576	b
60% MLB	41.5012	38.523	39.8858	39.97	1.49088	0.860762	3.73001	c
80% MLB	31.6037	31.4187	27.7276	30.25	2.18642	1.26233	7.22783	e
100% MLB	25.3417	24.4448	25.7535	25.18	0.669167	0.386344	2.65753	g
Control	16.0658	15.9108	17.3434	16.44	0.786196	0.453911	4.78222	h
Urea	29.7933	30.5966	28.8001	29.73	0.899921	0.51957	3.02698	f
Azospirillum	37.1692	38.451	35.3198	36.98	1.57415	0.908836	4.25676	d

## Sheet: Paddy_Fe-Deficient
Table S2. Paddy – Iron-Deficient Conditions
MORPHOLOGICAL PARAMETERS
Shoot Length (cm)
Treatment	Rep 1	Rep 2	Rep 3	Mean	SD	SE	CV (%)	Sig.
20% MLB	35.6332	36.7008	35.666	36	0.607132	0.350528	1.68648	f
40% MLB	40.593	39.7674	40.5396	40.3	0.462017	0.266746	1.14644	c
60% MLB	46.1541	46.2568	45.0791	45.83	0.652323	0.376619	1.42335	a
80% MLB	40.7414	41.3934	40.3552	40.83	0.52474	0.302959	1.28518	c
100% MLB	37.3887	36.9053	38.206	37.5	0.657454	0.379581	1.75321	e
Control	30.549	31.5352	30.9158	31	0.498462	0.287787	1.60794	g
Fe-EDTA	42.2779	40.8245	41.6976	41.6	0.731599	0.422389	1.75865	b
P. fluorescens	40.0828	40.6967	39.1905	39.99	0.757376	0.437271	1.89391	d
Root Length (cm)
Treatment	Rep 1	Rep 2	Rep 3	Mean	SD	SE	CV (%)	Sig.
20% MLB	10.8987	10.985	11.5063	11.13	0.32873	0.189792	2.95355	f
40% MLB	12.2769	11.9986	11.8145	12.03	0.232794	0.134404	1.93511	c
60% MLB	14.5523	14.0703	14.2774	14.3	0.241793	0.1396	1.69086	a
80% MLB	10.2004	10.3269	10.3727	10.3	0.0892442	0.0515252	0.866449	d
100% MLB	9.8599	9.9259	9.8242	9.87	0.0515968	0.0297894	0.522764	g
Control	5.596	5.5869	5.9171	5.7	0.188069	0.108582	3.29946	g
Fe-EDTA	8.7807	8.6806	9.0587	8.84	0.195901	0.113104	2.21608	d
P. fluorescens	12.9931	12.852	13.0559	12.967	0.104426	0.0602902	0.805318	b
No. of Tillers
Treatment	Rep 1	Rep 2	Rep 3	Mean	SD	SE	CV (%)	Sig.
20% MLB	6.4212	6.652	6.7268	6.6	0.159298	0.0919707	2.41361	b
40% MLB	7.6747	7.6401	7.4852	7.6	0.100914	0.0582625	1.32781	a
60% MLB	8.5125	8.6852	8.3023	8.5	0.191756	0.11071	2.25595	a
80% MLB	7.2331	7.4515	7.2154	7.3	0.131501	0.0759221	1.80138	a
100% MLB	6.1869	6.2991	6.414	6.3	0.113553	0.0655597	1.80242	b
Control	3.4313	3.5675	3.5012	3.5	0.0681079	0.0393221	1.94594	c
Fe-EDTA	5.0519	5.1653	5.0828	5.1	0.058624	0.0338466	1.14949	b
P. fluorescens	7.737	7.7781	7.4859	7.667	0.158178	0.091324	2.0631	a
No. of Panicles
Treatment	Rep 1	Rep 2	Rep 3	Mean	SD	SE	CV (%)	Sig.
20% MLB	3.0176	2.972	3.0104	3	0.0245145	0.0141534	0.81715	c
40% MLB	3.5835	3.6438	3.7737	3.667	0.0971992	0.056118	2.65065	b
60% MLB	4.4896	4.6989	4.6115	4.6	0.105123	0.0606927	2.28528	a
80% MLB	2.5372	2.5808	2.682	2.6	0.0742849	0.0428884	2.85711	e
100% MLB	2.2445	2.2831	2.3724	2.3	0.0656034	0.0378762	2.85232	e
Control	1.9591	2.0139	2.027	2	0.036021	0.0207967	1.80105	e
Fe-EDTA	2.4827	2.4764	2.6609	2.54	0.10475	0.0604774	4.12401	d
P. fluorescens	3.4249	3.4948	3.5803	3.5	0.0778304	0.0449354	2.22373	b
Fresh Weight (g)
Treatment	Rep 1	Rep 2	Rep 3	Mean	SD	SE	CV (%)	Sig.
20% MLB	98.5638	100.968	100.948	100.16	1.38239	0.798122	1.38018	g
40% MLB	176.575	180.429	185.337	180.78	4.39156	2.53547	2.42923	b
60% MLB	196.604	200.059	203.817	200.16	3.60721	2.08263	1.80216	a
80% MLB	150.845	150.887	149.168	150.3	0.980645	0.566176	0.652458	d
100% MLB	118.51	122.173	120.817	120.5	1.85177	1.06912	1.53674	f
Control	90.8628	92.6014	88.3358	90.6	2.14491	1.23836	2.36745	h
Fe-EDTA	127.714	132.587	130.179	130.16	2.43616	1.40652	1.87166	e
P. fluorescens	170.539	169.102	172.76	170.8	1.8428	1.06394	1.07892	c
Dry Weight (g)
Treatment	Rep 1	Rep 2	Rep 3	Mean	SD	SE	CV (%)	Sig.
20% MLB	30.3646	30.203	29.7324	30.1	0.328445	0.189628	1.09118	f
40% MLB	51.4776	53.2992	50.6232	51.8	1.36682	0.789135	2.63865	c
60% MLB	69.4455	71.2567	69.5978	70.1	1.00462	0.580019	1.43313	a
80% MLB	50.017	48.3943	49.5787	49.33	0.839451	0.484657	1.7017	d
100% MLB	24.9774	24.9792	24.0234	24.66	0.551313	0.3183	2.23565	g
Control	20.4398	20.7996	21.4606	20.9	0.517753	0.298925	2.47729	h
Fe-EDTA	54.6885	53.8059	56.5056	55	1.37654	0.794747	2.5028	b
P. fluorescens	59.7837	61.1562	62.3601	61.1	1.28912	0.744273	2.10985	b
Weight of Seeds (g)
Treatment	Rep 1	Rep 2	Rep 3	Mean	SD	SE	CV (%)	Sig.
20% MLB	11.7387	12.081	12.4803	12.1	0.371165	0.214292	3.06748	e
40% MLB	20.3031	20.0042	21.4927	20.6	0.787414	0.454613	3.8224	b
60% MLB	25.3766	25.7955	24.6079	25.26	0.602325	0.347752	2.3845	a
80% MLB	19.4081	19.5273	19.0546	19.33	0.245837	0.141934	1.27179	b
100% MLB	7.2731	7.3204	7.0065	7.2	0.169237	0.0977088	2.35051	f
Control	4.3709	4.488	4.5421	4.467	0.0875106	0.0505243	1.95905	g
Fe-EDTA	15.1479	15.1706	15.2815	15.2	0.0714878	0.0412735	0.470315	d
P. fluorescens	20.0633	20.6124	20.3143	20.33	0.274886	0.158706	1.35212	b
BIOCHEMICAL PARAMETERS
Total Chlorophyll (mg/g FW)
Treatment	Rep 1	Rep 2	Rep 3	Mean	SD	SE	CV (%)	Sig.
20% MLB	22.3081	22.2372	20.5547	21.7	0.992492	0.573016	4.5737	c
40% MLB	24.8704	25.5135	25.3061	25.23	0.328234	0.189506	1.30097	b
60% MLB	29.9483	29.4844	27.4473	28.96	1.33041	0.768114	4.59396	a
80% MLB	20.3102	21.4578	20.242	20.67	0.683106	0.394392	3.30482	d
100% MLB	19.921	18.8595	19.4195	19.4	0.531019	0.306584	2.73721	e
Control	11.4984	11.4916	11.81	11.6	0.181897	0.105018	1.56808	g
Fe-EDTA	17.9698	17.8525	17.3977	17.74	0.302187	0.174468	1.70342	f
P. fluorescens	18.5311	18.9183	19.5506	19	0.514637	0.297126	2.70862	e
Carotenoids (mg/g FW)
Treatment	Rep 1	Rep 2	Rep 3	Mean	SD	SE	CV (%)	Sig.
20% MLB	7.2589	7.0534	7.3867	7.233	0.168153	0.097083	2.3248	c
40% MLB	8.4435	8.3938	8.3927	8.41	0.0290171	0.016753	0.34503	b
60% MLB	9.264	9.9826	9.7124	9.653	0.362964	0.209557	3.76011	a
80% MLB	6.9879	6.7474	6.9347	6.89	0.126327	0.0729352	1.83349	d
100% MLB	6.4025	6.6881	6.3104	6.467	0.196938	0.113702	3.04527	e
Control	3.8211	3.8567	3.9232	3.867	0.0518235	0.0299203	1.34015	g
Fe-EDTA	5.7786	5.886	6.0744	5.913	0.149737	0.0864507	2.53234	f
P. fluorescens	6.5046	6.3298	6.1646	6.333	0.170023	0.0981626	2.68471	e
Carbohydrates (mg/g DW)
Treatment	Rep 1	Rep 2	Rep 3	Mean	SD	SE	CV (%)	Sig.
20% MLB	44.7913	44.9808	47.1179	45.63	1.29204	0.745959	2.83155	c
40% MLB	45.1662	47.7416	47.4322	46.78	1.40613	0.811828	3.00583	b
60% MLB	47.3761	46.5397	50.3842	48.1	2.0219	1.16734	4.20353	a
80% MLB	43.561	41.2399	43.0291	42.61	1.21598	0.702047	2.85375	d
100% MLB	40.2481	40.6045	39.1474	40	0.759572	0.438539	1.89893	f
Control	25.4883	24.9826	25.8491	25.44	0.435265	0.2513	1.71095	g
Fe-EDTA	42.4237	41.3118	41.8145	41.85	0.556799	0.321468	1.33046	e
P. fluorescens	46.8369	46.4902	43.3229	45.55	1.9365	1.11804	4.25137	c
Total Proteins (mg/g DW)
Treatment	Rep 1	Rep 2	Rep 3	Mean	SD	SE	CV (%)	Sig.
20% MLB	20.7266	20.7603	19.1431	20.21	0.924116	0.533539	4.57257	e
40% MLB	25.5356	24.6115	24.2529	24.8	0.6618	0.38209	2.66855	b
60% MLB	24.4665	26.3203	25.4732	25.42	0.928044	0.535807	3.65084	a
80% MLB	23.1115	21.8934	23.0351	22.68	0.682286	0.393918	3.00831	c
100% MLB	20.2736	20.5108	19.5456	20.11	0.502968	0.290389	2.50108	e
Control	19.5252	19.8309	19.5339	19.63	0.174039	0.100481	0.886596	f
Fe-EDTA	21.6039	21.3867	22.6494	21.88	0.675112	0.389776	3.08552	d
P. fluorescens	23.7811	23.6708	26.0481	24.5	1.34183	0.774705	5.47685	b
Free Amino Acids (mg/g DW)
Treatment	Rep 1	Rep 2	Rep 3	Mean	SD	SE	CV (%)	Sig.
20% MLB	16.4749	16.3092	16.7159	16.5	0.204509	0.118073	1.23945	d
40% MLB	17.2101	17.6197	17.4602	17.43	0.206463	0.119202	1.18453	c
60% MLB	20.6331	21.7396	20.5673	20.98	0.658655	0.380275	3.13944	a
80% MLB	15.6027	16.2898	15.7475	15.88	0.362207	0.20912	2.2809	e
100% MLB	13.8632	14.1794	14.9474	14.33	0.557569	0.321912	3.89092	f
Control	13.0429	12.5478	13.4093	13	0.432349	0.249617	3.32576	g
Fe-EDTA	15.4349	16.4444	16.0607	15.98	0.509565	0.294198	3.18877	e
P. fluorescens	17.9257	18.082	19.4923	18.5	0.862903	0.498197	4.66434	b
Total Phenols (mg/g DW)
Treatment	Rep 1	Rep 2	Rep 3	Mean	SD	SE	CV (%)	Sig.
20% MLB	10.5959	11.1981	10.816	10.87	0.30471	0.175924	2.80322	f
40% MLB	11.8276	12.318	12.4244	12.19	0.318325	0.183785	2.61136	e
60% MLB	13.8465	14.9124	14.2911	14.35	0.535385	0.309105	3.73091	a
80% MLB	13.6697	13.0964	14.0939	13.62	0.500604	0.289024	3.6755	b
100% MLB	10.3453	9.873	9.7817	10	0.302503	0.17465	3.02503	g
Control	8.9078	8.7975	8.5747	8.76	0.169687	0.0979687	1.93706	h
Fe-EDTA	12.1758	12.538	13.1162	12.61	0.474316	0.273847	3.76143	d
P. fluorescens	12.9472	12.8204	13.5624	13.11	0.396886	0.229143	3.02736	c
SOD Activity (U/mg protein)
Treatment	Rep 1	Rep 2	Rep 3	Mean	SD	SE	CV (%)	Sig.
20% MLB	81.6366	78.5992	80.2142	80.15	1.51972	0.877409	1.89609	f
40% MLB	88.559	89.9838	80.7172	86.42	4.98989	2.88091	5.77399	c
60% MLB	92.3701	93.7467	87.6332	91.25	3.20697	1.85155	3.51449	a
80% MLB	76.0022	73.7279	72.6299	74.12	1.72	0.993044	2.32056	e
100% MLB	62.8368	65.4607	66.1925	64.83	1.76452	1.01874	2.72176	g
Control	48.0834	50.1072	46.2894	48.16	1.91005	1.10277	3.96606	h
Fe-EDTA	68.2834	72.9296	68.007	69.74	2.76573	1.59679	3.96577	f
P. fluorescens	86.197	85.4325	95.2805	88.97	5.47841	3.16296	6.15759	b
Catalase Activity (U/mg protein)
Treatment	Rep 1	Rep 2	Rep 3	Mean	SD	SE	CV (%)	Sig.
20% MLB	49.9953	50.8202	49.5145	50.11	0.660364	0.381261	1.31783	e
40% MLB	55.3762	55.3236	53.3702	54.69	1.14328	0.660075	2.09048	c
60% MLB	63.177	61.9829	57.1501	60.77	3.19127	1.84248	5.2514	a
80% MLB	54.6272	50.9178	52.465	52.67	1.86318	1.07571	3.53746	d
100% MLB	49.7341	49.4406	49.9853	49.72	0.272624	0.157399	0.548318	f
Control	24.8402	25.1082	25.0216	24.99	0.136766	0.0789618	0.547283	g
Fe-EDTA	50.718	54.7461	52.4259	52.63	2.02179	1.16728	3.84152	d
P. fluorescens	57.6753	61.2872	59.4175	59.46	1.80633	1.04288	3.03788	b

## Sheet: Paddy_Saline
Table S3. Paddy – Saline Conditions
MORPHOLOGICAL PARAMETERS
Shoot Length (cm)
Treatment	Rep 1	Rep 2	Rep 3	Mean	SD	SE	CV (%)	Sig.
20% MLB	37.48	37.4725	39.6475	38.2	1.25358	0.723753	3.28162	d
40% MLB	40.341	40.1596	39.7994	40.1	0.275675	0.159161	0.687469	b
60% MLB	43.0403	43.1466	41.3131	42.5	1.02926	0.594243	2.42179	a
80% MLB	40.4237	39.5686	39.1077	39.7	0.667768	0.385536	1.68203	c
100% MLB	32.3614	32.618	31.6206	32.2	0.517918	0.29902	1.60844	e
Control	28.8564	28.8377	28.1059	28.6	0.428005	0.247109	1.49652	f
Gypsum	37.9713	38.5305	38.4882	38.33	0.311362	0.179765	0.812321	d
Azospirillum	41.7173	41.0087	41.774	41.5	0.426422	0.246195	1.02752	a
P. fluorescens	40.547	39.7392	39.7138	40	0.473886	0.273598	1.18472	b
Root Length (cm)
Treatment	Rep 1	Rep 2	Rep 3	Mean	SD	SE	CV (%)	Sig.
20% MLB	12.4807	12.3211	12.3982	12.4	0.0798152	0.0460813	0.643671	e
40% MLB	12.6	12.7008	13.0992	12.8	0.263971	0.152404	2.06227	d
60% MLB	13.9335	14.0403	13.4262	13.8	0.328095	0.189426	2.3775	a
80% MLB	13.3469	13.6226	13.5305	13.5	0.140358	0.0810356	1.03969	b
100% MLB	11.9839	11.9418	12.0743	12	0.0677013	0.0390874	0.564178	f
Control	9.8755	9.6355	9.589	9.7	0.153755	0.0887708	1.58511	g
Gypsum	10.3802	10.2671	10.5527	10.4	0.143826	0.0830379	1.38294	g
Azospirillum	13.7693	13.6134	13.4173	13.6	0.176382	0.101834	1.29693	a
P. fluorescens	13.4319	13.1843	12.9838	13.2	0.224462	0.129593	1.70047	c
No. of Tillers
Treatment	Rep 1	Rep 2	Rep 3	Mean	SD	SE	CV (%)	Sig.
20% MLB	4.7183	4.6692	4.4125	4.6	0.164225	0.0948154	3.57011	b
40% MLB	5.2035	5.2499	5.1466	5.2	0.0517389	0.0298714	0.994978	a
60% MLB	6.7609	6.8338	6.5053	6.7	0.17251	0.0995986	2.57477	a
80% MLB	5.1185	4.9628	4.9187	5	0.104966	0.0606022	2.09932	b
100% MLB	4.3037	4.2211	4.3752	4.3	0.0771166	0.0445233	1.79341	c
Control	3.0682	3.038	2.8938	3	0.0932032	0.0538109	3.10677	d
Gypsum	4.3669	4.3068	4.5263	4.4	0.113432	0.0654899	2.578	c
Azospirillum	5.0552	5.1095	5.4353	5.2	0.205576	0.11869	3.95339	a
P. fluorescens	4.88	5.1259	4.9941	5	0.123056	0.0710465	2.46112	b
No. of Panicles
Treatment	Rep 1	Rep 2	Rep 3	Mean	SD	SE	CV (%)	Sig.
20% MLB	3.0176	2.972	3.0104	3	0.0245145	0.0141534	0.81715	a
40% MLB	3.2687	3.2145	3.1168	3.2	0.0769811	0.0444451	2.40566	a
60% MLB	3.4554	3.5442	3.5004	3.5	0.0444014	0.0256351	1.26861	a
80% MLB	2.7217	2.8642	2.8141	2.8	0.0722888	0.041736	2.58174	b
100% MLB	2.0108	2.026	1.9632	2	0.0327634	0.018916	1.63817	d
Control	1.4714	1.506	1.5226	1.5	0.026122	0.0150816	1.74147	e
Gypsum	2.1896	2.189	2.2214	2.2	0.0185354	0.0107014	0.842517	d
Azospirillum	3.1888	3.18	2.9312	3.1	0.146251	0.0844382	4.71778	b
P. fluorescens	3.0818	3.0538	2.8644	3	0.118265	0.0682801	3.94215	b
Fresh Weight (g)
Treatment	Rep 1	Rep 2	Rep 3	Mean	SD	SE	CV (%)	Sig.
20% MLB	92.7921	92.8447	98.0432	94.56	3.01665	1.74167	3.1902	h
40% MLB	155.252	158.294	164.054	159.2	4.47016	2.58085	2.80789	b
60% MLB	171.189	169.254	172.497	170.98	1.63159	0.941999	0.954258	a
80% MLB	148.637	151.893	145.751	148.76	3.07291	1.77414	2.06568	c
100% MLB	99.8068	100.17	101.823	100.6	1.07447	0.620344	1.06806	g
Control	84.5432	85.3157	83.6411	84.5	0.838135	0.483898	0.991876	i
Gypsum	121.765	118.637	121.097	120.5	1.64744	0.951153	1.36717	f
Azospirillum	137.853	135.662	143.125	138.88	3.8357	2.21454	2.76188	d
P. fluorescens	132.664	134.129	140.127	135.64	3.95471	2.28325	2.91559	e
Dry Weight (g)
Treatment	Rep 1	Rep 2	Rep 3	Mean	SD	SE	CV (%)	Sig.
20% MLB	24.9385	25.6332	24.8183	25.13	0.439909	0.253981	1.75053	f
40% MLB	45.1595	45.0246	46.0759	45.42	0.572017	0.330254	1.25939	b
60% MLB	64.6848	65.1884	62.7568	64.21	1.28345	0.741001	1.99883	a
80% MLB	39.9181	39.8824	36.9295	38.91	1.71526	0.990304	4.40827	c
100% MLB	18.483	18.2902	17.9168	18.23	0.28786	0.166196	1.57905	g
Control	16.3642	15.7703	15.5655	15.9	0.414846	0.239511	2.60909	h
Gypsum	26.1274	24.9152	25.6074	25.55	0.608135	0.351107	2.38018	f
Azospirillum	31.155	30.0547	30.3203	30.51	0.574156	0.331489	1.88186	d
P. fluorescens	29.5354	29.4405	30.2441	29.74	0.439135	0.253534	1.47658	e
Weight of Seeds (g)
Treatment	Rep 1	Rep 2	Rep 3	Mean	SD	SE	CV (%)	Sig.
20% MLB	11.6475	11.4695	11.563	11.56	0.0890379	0.0514061	0.770224	g
40% MLB	20.155	20.0347	19.3303	19.84	0.445493	0.257205	2.24543	d
60% MLB	27.1106	26.7816	25.1278	26.34	1.06261	0.613496	4.03419	a
80% MLB	16.1101	16.4396	16.6503	16.4	0.272268	0.157194	1.66017	f
100% MLB	9.1871	8.9896	8.8233	9	0.182123	0.105149	2.02359	h
Control	7.1144	7.3731	7.5025	7.33	0.197607	0.114089	2.69587	i
Gypsum	17.2077	17.8051	17.4572	17.49	0.300048	0.173233	1.71554	e
Azospirillum	23.0453	24.6486	23.9161	23.87	0.802644	0.463406	3.36256	b
P. fluorescens	21.1931	20.4959	21.641	21.11	0.577055	0.333163	2.73356	c
BIOCHEMICAL PARAMETERS
Total Chlorophyll (mg/g FW)
Treatment	Rep 1	Rep 2	Rep 3	Mean	SD	SE	CV (%)	Sig.
20% MLB	20.7238	21.149	19.9272	20.6	0.620237	0.358094	3.01086	d
40% MLB	29.6749	29.7835	26.6116	28.69	1.80077	1.03967	6.27663	b
60% MLB	29.3282	30.3269	30.6749	30.11	0.69906	0.403602	2.32169	a
80% MLB	25.6252	24.7873	25.6075	25.34	0.478734	0.276397	1.88924	c
100% MLB	19.2984	19.3321	20.7695	19.8	0.839781	0.484848	4.24132	e
Control	12.5597	12.1544	12.4859	12.4	0.215873	0.124634	1.74091	h
Gypsum	15.8086	15.1587	15.6827	15.55	0.344673	0.198997	2.21655	g
Azospirillum	20.5872	20.2267	18.8861	19.9	0.896373	0.517521	4.50439	e
P. fluorescens	17.0747	16.1866	16.0587	16.44	0.553374	0.319491	3.36602	f
Carotenoids (mg/g FW)
Treatment	Rep 1	Rep 2	Rep 3	Mean	SD	SE	CV (%)	Sig.
20% MLB	7.1469	6.8817	6.5724	6.867	0.287532	0.166007	4.18716	d
40% MLB	9.5893	9.5861	9.5136	9.563	0.0428116	0.0247173	0.447679	b
60% MLB	10.3687	9.7193	10.023	10.037	0.324926	0.187596	3.23728	a
80% MLB	8.4731	8.5405	8.3274	8.447	0.108921	0.0628856	1.28947	c
100% MLB	6.5627	6.8756	6.3617	6.6	0.258973	0.149518	3.92383	e
Control	3.9948	4.146	4.2582	4.133	0.13218	0.0763143	3.19817	h
Gypsum	5.3314	5.1277	5.0899	5.183	0.1299	0.0749981	2.50628	g
Azospirillum	6.91	6.4058	6.5832	6.633	0.255762	0.147665	3.85591	e
P. fluorescens	5.5081	5.4716	5.4603	5.48	0.0249826	0.0144237	0.455887	f
Carbohydrates (mg/g DW)
Treatment	Rep 1	Rep 2	Rep 3	Mean	SD	SE	CV (%)	Sig.
20% MLB	43.8077	46.8019	45.5304	45.38	1.50276	0.867616	3.31149	d
40% MLB	48.0204	46.7253	46.6143	47.12	0.781742	0.451339	1.65904	b
60% MLB	49.808	49.2793	50.9127	50	0.833455	0.481195	1.66691	a
80% MLB	49.1318	49.6896	48.0886	48.97	0.812671	0.469196	1.65953	b
100% MLB	44.0616	45.1121	41.6563	43.61	1.77161	1.02284	4.06239	f
Control	28.1374	28.461	29.7116	28.77	0.831347	0.479978	2.88963	h
Gypsum	40.9775	42.6377	40.0748	41.23	1.29997	0.75054	3.15298	g
Azospirillum	44.4627	44.1144	48.4029	45.66	2.3818	1.37513	5.21637	d
P. fluorescens	44.9134	45.5376	41.549	44	2.14545	1.23868	4.87602	e
Total Proteins (mg/g DW)
Treatment	Rep 1	Rep 2	Rep 3	Mean	SD	SE	CV (%)	Sig.
20% MLB	24.6763	25.972	24.4417	25.03	0.824186	0.475844	3.29279	d
40% MLB	29.9455	27.9441	28.7204	28.87	1.00905	0.582576	3.49516	b
60% MLB	28.7505	30.7328	30.0367	29.84	1.00568	0.580631	3.37025	a
80% MLB	24.2668	24.5443	23.1289	23.98	0.75002	0.433024	3.12769	e
100% MLB	21.3503	22.1964	20.8633	21.47	0.674563	0.389459	3.14189	g
Control	15.6633	15.2651	15.3316	15.42	0.213311	0.123155	1.38334	h
Gypsum	22.5181	23.2431	21.8588	22.54	0.69241	0.399763	3.07192	f
Azospirillum	26.6171	25.7454	25.6375	26	0.53714	0.310118	2.06592	c
P. fluorescens	24.9741	23.9537	23.5522	24.16	0.733055	0.42323	3.03417	e
Free Amino Acids (mg/g DW)
Treatment	Rep 1	Rep 2	Rep 3	Mean	SD	SE	CV (%)	Sig.
20% MLB	18.0953	17.2697	16.985	17.45	0.576691	0.332953	3.30482	d
40% MLB	20.762	20.0262	19.6618	20.15	0.560451	0.323576	2.78139	c
60% MLB	24.0275	23.1123	23.6902	23.61	0.462841	0.267221	1.96036	a
80% MLB	21.7757	22.6185	21.1858	21.86	0.720061	0.415727	3.29396	b
100% MLB	15.9291	16.8656	16.0453	16.28	0.510462	0.294715	3.13551	e
Control	14.4077	14.143	15.5193	14.69	0.730288	0.421632	4.97133	f
Gypsum	17.9523	17.4708	17.5569	17.66	0.256774	0.148248	1.45399	d
Azospirillum	22.6036	21.4593	21.3671	21.81	0.688822	0.397692	3.15829	b
P. fluorescens	19.9591	20.2073	21.4836	20.55	0.81799	0.472267	3.98049	c
Total Phenols (mg/g DW)
Treatment	Rep 1	Rep 2	Rep 3	Mean	SD	SE	CV (%)	Sig.
20% MLB	14.761	15.3925	14.8465	15	0.342593	0.197796	2.28395	f
40% MLB	16.1491	16.2322	16.8787	16.42	0.399413	0.230601	2.43248	c
60% MLB	18.141	19.1416	18.3974	18.56	0.51974	0.300072	2.80032	a
80% MLB	18.3092	18.6001	17.0307	17.98	0.834885	0.482021	4.64341	b
100% MLB	14.3884	14.4179	13.9737	14.26	0.248381	0.143403	1.74181	g
Control	11.5506	10.8346	10.9448	11.11	0.385529	0.222585	3.4701	h
Gypsum	16.4363	15.6758	15.9479	16.02	0.385343	0.222478	2.40538	d
Azospirillum	18.3327	18.2019	17.4354	17.99	0.48473	0.279859	2.69444	b
P. fluorescens	16.0294	16.8286	16.882	16.58	0.477581	0.275731	2.88046	c
SOD Activity (U/mg protein)
Treatment	Rep 1	Rep 2	Rep 3	Mean	SD	SE	CV (%)	Sig.
20% MLB	82.1358	82.4982	80.046	81.56	1.32362	0.764195	1.62288	f
40% MLB	86.7899	87.8337	93.0664	89.23	3.36316	1.94172	3.76909	e
60% MLB	94.4318	98.7534	95.8048	96.33	2.20815	1.27488	2.29228	a
80% MLB	87.3786	81.8279	87.2035	85.47	3.15537	1.82175	3.69178	d
100% MLB	79.6079	82.0441	77.238	79.63	2.40313	1.38745	3.01787	h
Control	50.4015	52.0056	55.0329	52.48	2.35186	1.35785	4.48145	i
Gypsum	67.3578	70.6695	69.3027	69.11	1.66424	0.960848	2.4081	g
Azospirillum	91.4222	93.615	87.1228	90.72	3.30257	1.90674	3.6404	b
P. fluorescens	90.4715	89.4738	84.5047	88.15	3.19609	1.84527	3.62574	c
Catalase Activity (U/mg protein)
Treatment	Rep 1	Rep 2	Rep 3	Mean	SD	SE	CV (%)	Sig.
20% MLB	53.4759	57.4065	54.5376	55.14	2.03336	1.17396	3.68764	g
40% MLB	60.0881	61.4678	64.5941	62.05	2.30873	1.33294	3.72075	d
60% MLB	73.233	68.8213	70.4357	70.83	2.23212	1.28872	3.15138	a
80% MLB	65.6626	69.7284	66.869	67.42	2.08815	1.2056	3.09723	b
100% MLB	55.0756	53.9615	56.3229	55.12	1.18133	0.682039	2.14319	g
Control	26.7417	26.1635	27.7648	26.89	0.810885	0.468165	3.01556	h
Gypsum	57.5564	57.5577	62.1259	59.08	2.63783	1.52295	4.46484	f
Azospirillum	66.9575	63.5092	65.7633	65.41	1.75109	1.01099	2.6771	c
P. fluorescens	60.3019	63.4384	61.8997	61.88	1.56834	0.905483	2.53449	e

## Sheet: Tomato_Normal
Table S4. Tomato – Normal Conditions
MORPHOLOGICAL PARAMETERS
Shoot Length (cm)
Treatment	Rep 1	Rep 2	Rep 3	Mean	SD	SE	CV (%)	Sig.
20% MLB	73.4307	73.401	73.6683	73.5	0.146507	0.0845856	0.199329	a
40% MLB	63.9701	62.6052	64.5247	63.7	0.987844	0.570332	1.55078	b
60% MLB	50.7765	51.4101	51.1134	51.1	0.317012	0.183027	0.620377	c
80% MLB	32.1745	33.0707	32.5548	32.6	0.449807	0.259696	1.37977	e
100% MLB	22.3655	22.2597	22.8748	22.5	0.328869	0.189872	1.46164	f
Aqueous control	15.6364	15.7355	15.1281	15.5	0.325864	0.188138	2.10235	g
Urea	39.8639	41.0326	40.3035	40.4	0.590296	0.340807	1.46113	d
Azospirillum	64.0063	64.0081	62.2756	63.43	0.99974	0.5772	1.57613	b
Root Length (cm)
Treatment	Rep 1	Rep 2	Rep 3	Mean	SD	SE	CV (%)	Sig.
20% MLB	40.7135	41.3098	42.1767	41.4	0.735759	0.42479	1.77719	a
40% MLB	37.2138	37.4875	35.7887	36.83	0.912117	0.526611	2.47656	b
60% MLB	29.7989	29.0564	28.8347	29.23	0.504998	0.291561	1.72767	d
80% MLB	22.5673	22.5434	21.5793	22.23	0.563649	0.325423	2.53553	f
100% MLB	16.3905	16.5945	16.515	16.5	0.102824	0.0593654	0.623175	g
Aqueous control	12.4799	12.2772	12.4429	12.4	0.107945	0.0623221	0.870524	h
Urea	26.2786	25.6773	25.6241	25.86	0.363493	0.209863	1.40562	e
Azospirillum	34.7037	34.3158	34.5705	34.53	0.197096	0.113793	0.570796	c
No. of Branches
Treatment	Rep 1	Rep 2	Rep 3	Mean	SD	SE	CV (%)	Sig.
20% MLB	27.6707	27.279	26.0503	27	0.845461	0.488127	3.13134	a
40% MLB	24.8168	25.0265	23.9567	24.6	0.566895	0.327297	2.30445	b
60% MLB	19.8193	19.7763	21.3944	20.33	0.922048	0.532345	4.53541	c
80% MLB	16.549	16.6837	17.7673	17	0.667906	0.385616	3.92886	d
100% MLB	11.3364	11.1412	11.5124	11.33	0.185683	0.107204	1.63886	e
Aqueous control	8.6751	8.504	8.8009	8.66	0.149025	0.0860395	1.72084	f
Urea	16.6556	16.7189	17.3255	16.9	0.369851	0.213533	2.18846	d
Azospirillum	24.4117	23.5858	24.0025	24	0.412956	0.23842	1.72065	b
No. of Fruits
Treatment	Rep 1	Rep 2	Rep 3	Mean	SD	SE	CV (%)	Sig.
20% MLB	10.9497	10.6798	10.3505	10.66	0.30009	0.173257	2.81511	a
40% MLB	9.0187	8.9416	9.7297	9.23	0.434467	0.250839	4.70711	b
60% MLB	7.226	6.9353	6.8387	7	0.201593	0.11639	2.87991	c
80% MLB	5.9924	6.0344	5.9732	6	0.0312998	0.018071	0.521664	d
100% MLB	4.8912	4.8362	5.2726	5	0.237675	0.137222	4.7535	e
Aqueous control	3.0853	3.0475	2.8672	3	0.116551	0.0672906	3.88503	f
Urea	6.0903	6.0684	6.0213	6.06	0.0352586	0.0203566	0.581825	d
Azospirillum	10.0741	10.4204	10.4955	10.33	0.224775	0.129774	2.17594	a
Fresh Weight (g)
Treatment	Rep 1	Rep 2	Rep 3	Mean	SD	SE	CV (%)	Sig.
20% MLB	23.0445	23.3158	22.3397	22.9	0.503838	0.290891	2.20017	a
40% MLB	20.6601	20.6847	21.0552	20.8	0.221352	0.127797	1.06419	b
60% MLB	20.1411	19.8121	20.1368	20.03	0.188719	0.108957	0.942183	c
80% MLB	18.2524	17.8474	18.2002	18.1	0.22031	0.127196	1.21718	d
100% MLB	15.6075	15.5648	16.3177	15.83	0.4229	0.244161	2.67151	f
Aqueous control	13.7835	13.7376	13.2789	13.6	0.279026	0.161096	2.05166	g
Urea	16.2897	16.7762	16.4341	16.5	0.249855	0.144254	1.51427	e
Azospirillum	20.2145	20.8126	20.2629	20.43	0.332224	0.19181	1.62616	b
Dry Weight (g)
Treatment	Rep 1	Rep 2	Rep 3	Mean	SD	SE	CV (%)	Sig.
20% MLB	9.336	9.6102	9.5538	9.5	0.144801	0.0836007	1.52422	a
40% MLB	7.8355	8.197	7.9675	8	0.182928	0.105614	2.2866	b
60% MLB	6.5019	6.5125	6.1856	6.4	0.185751	0.107244	2.90237	c
80% MLB	5.1269	4.9601	4.913	5	0.112394	0.0648904	2.24787	d
100% MLB	3.8668	3.9309	3.9023	3.9	0.0321118	0.0185398	0.82338	e
Aqueous control	2.6429	2.5605	2.5966	2.6	0.0413051	0.0238475	1.58866	f
Urea	5.193	5.3769	5.3301	5.3	0.0955736	0.0551794	1.80328	d
Azospirillum	8.9779	8.7626	9.2595	9	0.249186	0.143868	2.76873	a
Fruit Weight (g)
Treatment	Rep 1	Rep 2	Rep 3	Mean	SD	SE	CV (%)	Sig.
20% MLB	1043.92	1048.02	1108.92	1066.95	36.4014	21.0163	3.41172	a
40% MLB	902.284	900.753	958.314	920.45	32.7999	18.9371	3.56347	c
60% MLB	652.066	649.652	650.922	650.88	1.20791	0.697385	0.18558	d
80% MLB	510.539	499.039	490.422	500	10.0928	5.82708	2.01856	e
100% MLB	418.735	410.925	401.001	410.22	8.88798	5.13148	2.16664	f
Aqueous control	253.263	254.611	242.427	250.1	6.67954	3.85644	2.67075	g
Urea	639.134	647.885	635.892	640.97	6.20359	3.58165	0.967844	d
Azospirillum	1041.37	1027.71	1031.57	1033.55	7.04054	4.06486	0.681199	b
BIOCHEMICAL PARAMETERS
Total Chlorophyll (mg/g FW)
Treatment	Rep 1	Rep 2	Rep 3	Mean	SD	SE	CV (%)	Sig.
20% MLB	19.1895	19.7922	18.6183	19.2	0.58702	0.338916	3.0574	a
40% MLB	16.6892	16.6539	16.7569	16.7	0.0523424	0.0302199	0.313428	c
60% MLB	15.7793	15.1644	15.2563	15.4	0.331682	0.191497	2.15378	e
80% MLB	14.0594	13.6819	14.5587	14.1	0.439808	0.253923	3.1192	f
100% MLB	11.3288	11.0307	10.3405	10.9	0.506948	0.292686	4.6509	g
Aqueous control	9.9714	10.0429	10.5857	10.2	0.335934	0.193951	3.29347	h
Urea	14.9013	16.0439	15.5548	15.5	0.573268	0.330976	3.6985	d
Azospirillum	18.9809	18.4085	17.8106	18.4	0.585196	0.337863	3.18041	b
Carotenoids (mg/g FW)
Treatment	Rep 1	Rep 2	Rep 3	Mean	SD	SE	CV (%)	Sig.
20% MLB	8.1935	8.3357	8.6708	8.4	0.245061	0.141486	2.91739	a
40% MLB	6.5624	6.2044	6.4332	6.4	0.181294	0.10467	2.83273	b
60% MLB	5.8782	5.6792	5.8426	5.8	0.106119	0.061268	1.82964	c
80% MLB	4.9156	4.7413	5.0431	4.9	0.151504	0.0874706	3.09191	d
100% MLB	4.2584	4.1222	4.2194	4.2	0.0701419	0.0404964	1.67004	e
Aqueous control	3.397	3.6012	3.5018	3.5	0.102112	0.0589543	2.91748	f
Urea	5.2926	5.3349	5.5725	5.4	0.150879	0.0871101	2.79406	c
Azospirillum	6.2289	6.1715	6.1996	6.2	0.0287021	0.0165712	0.462937	b
Carbohydrates (mg/g DW)
Treatment	Rep 1	Rep 2	Rep 3	Mean	SD	SE	CV (%)	Sig.
20% MLB	21.3156	21.5857	21.5987	21.5	0.159827	0.0922763	0.743383	a
40% MLB	19.088	18.4903	19.7217	19.1	0.615788	0.355525	3.22402	b
60% MLB	19.2173	19.2549	17.9278	18.8	0.755581	0.436235	4.01905	c
80% MLB	16.0455	15.9701	16.8844	16.3	0.507507	0.29301	3.11354	e
100% MLB	15.8408	15.2994	15.9598	15.7	0.351995	0.203224	2.24201	f
Aqueous control	13.993	14.0664	13.0406	13.7	0.572235	0.33038	4.1769	h
Urea	15.5382	15.0344	15.1774	15.25	0.259628	0.149896	1.70248	g
Azospirillum	17.5037	16.5654	17.3809	17.15	0.509988	0.294442	2.97369	d
Total Proteins (mg/g DW)
Treatment	Rep 1	Rep 2	Rep 3	Mean	SD	SE	CV (%)	Sig.
20% MLB	10.3945	10.2106	11.1949	10.6	0.52334	0.30215	4.93717	a
40% MLB	9.2307	9.7482	9.2211	9.4	0.301588	0.174122	3.20839	b
60% MLB	8.6392	8.5951	9.4657	8.9	0.490407	0.283136	5.51019	c
80% MLB	6.8891	7.0937	7.3172	7.1	0.21412	0.123622	3.01577	d
100% MLB	5.9503	5.744	5.7057	5.8	0.131565	0.075959	2.26836	e
Aqueous control	4.3879	4.5254	4.5867	4.5	0.101805	0.0587771	2.26233	f
Urea	8.5746	8.8013	8.4241	8.6	0.189878	0.109626	2.20789	c
Azospirillum	8.8735	9.0509	9.6756	9.2	0.421324	0.243252	4.57961	b
Free Amino Acids (mg/g DW)
Treatment	Rep 1	Rep 2	Rep 3	Mean	SD	SE	CV (%)	Sig.
20% MLB	7.6232	7.9818	7.795	7.8	0.179352	0.103549	2.29939	a
40% MLB	6.4574	6.4088	6.6338	6.5	0.118395	0.0683552	1.82146	b
60% MLB	5.8707	5.6907	5.8386	5.8	0.0960077	0.05543	1.6553	c
80% MLB	4.8716	4.8551	4.6733	4.8	0.110035	0.0635288	2.2924	d
100% MLB	3.858	3.9392	3.9028	3.9	0.0406723	0.0234822	1.04288	e
Aqueous control	1.7514	1.8371	1.8115	1.8	0.0439922	0.0253989	2.44401	g
Urea	3.8857	3.7958	3.7185	3.8	0.0836791	0.0483121	2.20208	f
Azospirillum	6.5797	6.497	6.6333	6.57	0.0686658	0.0396442	1.04514	b
Total Phenols (mg/g DW)
Treatment	Rep 1	Rep 2	Rep 3	Mean	SD	SE	CV (%)	Sig.
20% MLB	7.3665	7.8312	7.6023	7.6	0.232359	0.134152	3.05735	a
40% MLB	5.9838	5.961	6.4752	6.14	0.290515	0.167729	4.73152	b
60% MLB	5.5039	5.8262	5.4699	5.6	0.196631	0.113525	3.51127	c
80% MLB	4.1019	3.9858	4.2123	4.1	0.113262	0.0653918	2.76249	d
100% MLB	3.0155	3.0761	2.9084	3	0.0849177	0.0490272	2.83059	e
Aqueous control	2.1418	2.0057	2.0625	2.07	0.0683593	0.0394672	3.30238	f
Urea	2.9216	3.0772	3.0612	3.02	0.0855916	0.0494163	2.83416	e
Azospirillum	5.8123	5.9094	6.2783	6	0.245856	0.141945	4.0976	b
SOD Activity (U/mg protein)
Treatment	Rep 1	Rep 2	Rep 3	Mean	SD	SE	CV (%)	Sig.
20% MLB	16.8967	17.3379	17.3654	17.2	0.263025	0.151858	1.52922	a
40% MLB	16.6007	15.7948	15.6045	16	0.528851	0.305333	3.30532	b
60% MLB	14.7915	14.8557	15.3528	15	0.307215	0.177371	2.0481	c
80% MLB	13.9734	14.637	14.8896	14.5	0.473215	0.273211	3.26355	d
100% MLB	12.9592	13.804	13.7368	13.5	0.46955	0.271095	3.47815	e
Aqueous control	12.19	11.6133	12.1967	12	0.334909	0.19336	2.79091	f
Urea	13.1526	13.4397	14.2077	13.6	0.54551	0.31495	4.0111	e
Azospirillum	16.0568	16.5206	15.4226	16	0.551199	0.318235	3.445	b
Catalase Activity (U/mg protein)
Treatment	Rep 1	Rep 2	Rep 3	Mean	SD	SE	CV (%)	Sig.
20% MLB	10.2496	10.1528	9.5976	10	0.351834	0.203131	3.51834	a
40% MLB	8.9617	9.3601	9.2782	9.2	0.210397	0.121473	2.28693	b
60% MLB	8.0954	8.1552	8.6494	8.3	0.304063	0.175551	3.66341	c
80% MLB	7.6116	7.5139	7.3745	7.5	0.11916	0.0687968	1.58879	d
100% MLB	6.384	6.2774	6.8386	6.5	0.298041	0.172074	4.58524	e
Aqueous control	5.2313	5.287	4.7817	5.1	0.277059	0.15996	5.43253	g
Urea	6.1661	5.7556	6.0783	6	0.216161	0.124801	3.60269	f
Azospirillum	8.1287	8.8308	8.5405	8.5	0.352798	0.203688	4.15056	b

## Sheet: Tomato_Fe-Deficient
Table S5. Tomato – Iron-Deficient Conditions
MORPHOLOGICAL PARAMETERS
Shoot Length (cm)
Treatment	Rep 1	Rep 2	Rep 3	Mean	SD	SE	CV (%)	Sig.
20% MLB	52.4598	53.6439	51.6963	52.6	0.98134	0.566577	1.86567	c
40% MLB	58.5106	58.3464	58.343	58.4	0.0957975	0.0553087	0.164037	b
60% MLB	59.9119	60.5328	60.4553	60.3	0.338331	0.195335	0.561079	a
80% MLB	29.6407	29.9069	31.0524	30.2	0.750103	0.433072	2.48379	e
100% MLB	18.8434	18.5612	19.2954	18.9	0.370358	0.213826	1.95957	f
Aqueous control	12.777	12.7853	12.2377	12.6	0.313788	0.181166	2.49038	g
Fe-EDTA	37.1396	36.746	35.6144	36.5	0.791799	0.457145	2.16931	d
P. fluorescens	57.0835	56.9046	57.6119	57.2	0.36776	0.212326	0.642937	b
Root Length (cm)
Treatment	Rep 1	Rep 2	Rep 3	Mean	SD	SE	CV (%)	Sig.
20% MLB	28.4831	29.6515	29.1654	29.1	0.586939	0.338869	2.01697	c
40% MLB	32.5896	33.3525	32.4579	32.8	0.482989	0.278854	1.47253	b
60% MLB	36.285	35.0009	35.5141	35.6	0.646345	0.373168	1.81558	a
80% MLB	23.5386	23.0156	23.3458	23.3	0.264491	0.152704	1.13515	e
100% MLB	19.5241	19.5427	20.3332	19.8	0.461858	0.266654	2.33262	g
Aqueous control	10.0743	10.1136	10.4121	10.2	0.184732	0.106655	1.8111	h
Fe-EDTA	25.0331	25.2378	25.9291	25.4	0.469506	0.271069	1.84845	d
P. fluorescens	31.278	31.3845	33.0375	31.9	0.986542	0.56958	3.09261	b
No. of Branches
Treatment	Rep 1	Rep 2	Rep 3	Mean	SD	SE	CV (%)	Sig.
20% MLB	15.593	15.6145	15.2925	15.5	0.180022	0.103935	1.16143	c
40% MLB	17.5489	18.1067	18.0444	17.9	0.305653	0.176469	1.70756	b
60% MLB	21.4484	20.5828	20.6688	20.9	0.476871	0.275322	2.28168	a
80% MLB	12.3908	12.6741	12.7351	12.6	0.183722	0.106072	1.45811	d
100% MLB	8.0292	7.9273	8.0435	8	0.0633647	0.0365836	0.792059	f
Aqueous control	6.4978	6.6273	6.3749	6.5	0.126214	0.0728699	1.94176	g
Fe-EDTA	9.8677	10.086	10.0463	10	0.116282	0.0671354	1.16282	e
P. fluorescens	17.6968	17.8418	18.4614	18	0.406108	0.234467	2.25616	b
No. of Fruits
Treatment	Rep 1	Rep 2	Rep 3	Mean	SD	SE	CV (%)	Sig.
20% MLB	6.185	5.9345	5.8805	6	0.162474	0.0938043	2.7079	e
40% MLB	7.3497	7.4487	7.7016	7.5	0.181472	0.104773	2.41963	c
60% MLB	9.3926	9.2638	9.8436	9.5	0.304455	0.175777	3.20479	a
80% MLB	6.5911	6.4017	6.5072	6.5	0.0949051	0.0547935	1.46008	d
100% MLB	5.9384	5.7484	5.7132	5.8	0.121143	0.0699421	2.08868	f
Aqueous control	5.2249	5.4578	5.2173	5.3	0.136712	0.0789305	2.57946	g
Fe-EDTA	5.6837	5.6087	5.8076	5.7	0.100447	0.057993	1.76223	f
P. fluorescens	8.1517	8.3325	8.1158	8.2	0.116144	0.0670557	1.41639	b
Fresh Weight (g)
Treatment	Rep 1	Rep 2	Rep 3	Mean	SD	SE	CV (%)	Sig.
20% MLB	15.9773	16.1272	16.7955	16.3	0.435612	0.251501	2.67247	c
40% MLB	18.3434	18.9034	18.2532	18.5	0.352254	0.203374	1.90407	b
60% MLB	19.2122	18.662	19.1258	19	0.295887	0.170831	1.5573	a
80% MLB	15.8482	15.8345	15.1173	15.6	0.418087	0.241382	2.68004	d
100% MLB	13.3088	13.4272	12.864	13.2	0.296946	0.171442	2.24959	e
Aqueous control	11.1974	11.5477	11.4549	11.4	0.181488	0.104782	1.592	f
Fe-EDTA	13.2821	12.8563	13.1616	13.1	0.219482	0.126718	1.67543	e
P. fluorescens	18.7195	18.4047	18.0758	18.4	0.321876	0.185835	1.74932	b
Dry Weight (g)
Treatment	Rep 1	Rep 2	Rep 3	Mean	SD	SE	CV (%)	Sig.
20% MLB	2.4786	2.5823	2.4391	2.5	0.0739597	0.0427006	2.95839	d
40% MLB	3.0765	2.9592	2.9643	3	0.0663	0.0382783	2.21	c
60% MLB	5.636	5.3851	5.4789	5.5	0.126774	0.0731929	2.30498	a
80% MLB	3.2556	3.3101	3.3343	3.3	0.0403104	0.0232732	1.22153	b
100% MLB	2.6286	2.577	2.5944	2.6	0.0262519	0.0151565	1.00969	d
Aqueous control	1.7066	1.6516	1.7418	1.7	0.0454608	0.0262468	2.67416	e
Fe-EDTA	2.9253	2.9976	3.0771	3	0.0759285	0.0438373	2.53095	c
P. fluorescens	5.0035	5.0772	5.5193	5.2	0.278966	0.161061	5.36474	a
Fruit Weight (g)
Treatment	Rep 1	Rep 2	Rep 3	Mean	SD	SE	CV (%)	Sig.
20% MLB	601.069	590.974	620.257	604.1	14.8748	8.58799	2.46231	d
40% MLB	632.08	649.778	634.242	638.7	9.65409	5.57379	1.51152	c
60% MLB	798.291	788.616	821.073	802.66	16.6638	9.62086	2.07607	a
80% MLB	650.15	661.632	639.717	650.5	10.9617	6.32873	1.68512	c
100% MLB	601.04	598.568	571.742	590.45	16.2486	9.38112	2.7519	e
Aqueous control	489.37	510.16	500.47	500	10.403	6.00615	2.08059	f
Fe-EDTA	625.305	625.051	612.314	620.89	7.42786	4.28848	1.19633	c
P. fluorescens	740.914	746.895	704.891	730.9	22.7224	13.1188	3.10883	b
BIOCHEMICAL PARAMETERS
Total Chlorophyll (mg/g FW)
Treatment	Rep 1	Rep 2	Rep 3	Mean	SD	SE	CV (%)	Sig.
20% MLB	10.6773	10.2388	9.9839	10.3	0.350728	0.202493	3.40512	d
40% MLB	11.6036	11.9309	11.8655	11.8	0.173202	0.0999983	1.46782	c
60% MLB	12.24	12.5819	13.2781	12.7	0.529031	0.305436	4.1656	a
80% MLB	9.8713	10.0772	10.0515	10	0.112196	0.0647763	1.12196	f
100% MLB	6.9557	7.0793	6.665	6.9	0.212692	0.122798	3.0825	g
Aqueous control	5.2142	5.4803	5.2055	5.3	0.156205	0.090185	2.94726	h
Fe-EDTA	9.8307	10.0775	10.3918	10.1	0.281226	0.162366	2.78441	e
P. fluorescens	11.509	11.8675	12.3235	11.9	0.408221	0.235687	3.43043	b
Carotenoids (mg/g FW)
Treatment	Rep 1	Rep 2	Rep 3	Mean	SD	SE	CV (%)	Sig.
20% MLB	3.9221	3.7652	4.0127	3.9	0.125221	0.0722965	3.2108	c
40% MLB	4.755	4.7508	4.5942	4.7	0.0916495	0.0529139	1.94999	b
60% MLB	5.0711	5.4143	5.1146	5.2	0.186859	0.107883	3.59345	a
80% MLB	3.0348	3.0588	3.2064	3.1	0.0929232	0.0536492	2.99752	e
100% MLB	2.4573	2.3177	2.425	2.4	0.0730807	0.0421932	3.04503	f
Aqueous control	1.9432	1.8211	1.9357	1.9	0.0684322	0.0395094	3.6017	g
Fe-EDTA	3.7587	3.603	3.7383	3.7	0.0846215	0.0488562	2.28707	d
P. fluorescens	4.35	4.4752	4.6748	4.5	0.163814	0.0945781	3.64031	b
Carbohydrates (mg/g DW)
Treatment	Rep 1	Rep 2	Rep 3	Mean	SD	SE	CV (%)	Sig.
20% MLB	16.0773	15.5557	15.167	15.6	0.456764	0.263713	2.92797	c
40% MLB	16.606	17.0153	17.9787	17.2	0.704742	0.406883	4.09734	b
60% MLB	18.5198	18.11	17.3702	18	0.582641	0.336388	3.23689	a
80% MLB	14.2454	13.9997	14.3549	14.2	0.1819	0.10502	1.28099	d
100% MLB	13.2308	13.8672	13.102	13.4	0.4097	0.236541	3.05746	f
Aqueous control	10.914	10.7156	11.3704	11	0.335764	0.193854	3.0524	g
Fe-EDTA	13.7162	14.1664	14.4174	14.1	0.355285	0.205124	2.51975	e
P. fluorescens	16.0442	16.4049	15.5509	16	0.428712	0.247517	2.67945	c
Total Proteins (mg/g DW)
Treatment	Rep 1	Rep 2	Rep 3	Mean	SD	SE	CV (%)	Sig.
20% MLB	7.3354	7.0115	7.2531	7.2	0.168352	0.0971983	2.33823	c
40% MLB	7.9422	8.1906	7.5672	7.9	0.313835	0.181193	3.9726	b
60% MLB	8.3056	7.9947	8.2997	8.2	0.177819	0.102664	2.16853	a
80% MLB	7.416	6.9381	7.2459	7.2	0.242234	0.139854	3.36436	c
100% MLB	5.5523	5.6445	5.6032	5.6	0.0461832	0.0266639	0.8247	d
Aqueous control	3.3153	3.0942	3.1905	3.2	0.110856	0.0640026	3.46424	f
Fe-EDTA	4.0722	3.8836	4.0442	4	0.101773	0.0587586	2.54432	e
P. fluorescens	8.1137	8.0804	7.5059	7.9	0.341706	0.197284	4.3254	b
Free Amino Acids (mg/g DW)
Treatment	Rep 1	Rep 2	Rep 3	Mean	SD	SE	CV (%)	Sig.
20% MLB	5.1794	5.2614	4.8592	5.1	0.212531	0.122705	4.16728	c
40% MLB	5.5884	5.3672	5.5444	5.5	0.117093	0.0676039	2.12897	b
60% MLB	6.397	6.4998	6.6032	6.5	0.1031	0.0595249	1.58616	a
80% MLB	4.9141	4.7564	5.0295	4.9	0.137095	0.0791518	2.79785	d
100% MLB	3.1535	3.0816	3.3649	3.2	0.147263	0.0850224	4.60197	f
Aqueous control	2.1282	2.1677	2.0041	2.1	0.0853679	0.0492872	4.06514	g
Fe-EDTA	4.4941	4.4787	4.8272	4.6	0.196912	0.113687	4.28069	e
P. fluorescens	5.978	5.9866	5.4354	5.8	0.315782	0.182317	5.44452	b
Total Phenols (mg/g DW)
Treatment	Rep 1	Rep 2	Rep 3	Mean	SD	SE	CV (%)	Sig.
20% MLB	7.3665	7.8312	7.6023	7.6	0.232359	0.134152	3.05735	d
40% MLB	8.4221	8.1959	7.982	8.2	0.220079	0.127062	2.68389	c
60% MLB	9.4165	9.3378	9.4457	9.4	0.0558103	0.0322221	0.593727	a
80% MLB	8.5296	8.5251	8.4453	8.5	0.047425	0.0273808	0.557941	b
100% MLB	7.5551	7.2103	7.1346	7.3	0.224142	0.129408	3.07044	e
Aqueous control	5.7638	5.6197	6.0165	5.8	0.200862	0.115968	3.46313	f
Fe-EDTA	6.8983	7.4989	7.2028	7.2	0.30031	0.173384	4.17097	e
P. fluorescens	8.6374	8.4415	8.1211	8.4	0.26064	0.15048	3.10285	b
SOD Activity (U/mg protein)
Treatment	Rep 1	Rep 2	Rep 3	Mean	SD	SE	CV (%)	Sig.
20% MLB	18.2206	18.3702	20.4092	19	1.22269	0.705922	6.43523	d
40% MLB	21.248	21.3918	20.3602	21	0.558729	0.322582	2.66061	b
60% MLB	22.9621	23.4825	21.0554	22.5	1.27783	0.737757	5.67926	a
80% MLB	20.5308	19.5832	21.386	20.5	0.901795	0.520651	4.399	c
100% MLB	19.241	18.6524	17.6066	18.5	0.827789	0.477924	4.47454	e
Aqueous control	15.0058	14.584	15.4102	15	0.413131	0.238521	2.7542	g
Fe-EDTA	18.4246	18.5373	16.4381	17.8	1.18079	0.681727	6.63363	f
P. fluorescens	20.7785	20.3358	21.8857	21	0.798338	0.460921	3.80161	b
Catalase Activity (U/mg protein)
Treatment	Rep 1	Rep 2	Rep 3	Mean	SD	SE	CV (%)	Sig.
20% MLB	11.1251	11.5361	11.8388	11.5	0.358217	0.206817	3.11493	d
40% MLB	11.8691	11.7371	12.3938	12	0.347368	0.200553	2.89474	c
60% MLB	14.7915	14.8557	15.3528	15	0.307215	0.177371	2.0481	a
80% MLB	12.3135	12.174	13.0125	12.5	0.449285	0.259395	3.59428	b
100% MLB	10.2353	10.318	10.9467	10.5	0.389057	0.224622	3.70531	e
Aqueous control	9.7258	9.1474	9.6268	9.5	0.309347	0.178601	3.25628	f
Fe-EDTA	12.9523	12.9344	11.3133	12.4	0.941152	0.543375	7.58994	b
P. fluorescens	11.8889	12.5072	12.2039	12.2	0.309168	0.178498	2.53417	c

## Sheet: Tomato_Saline
Table S6. Tomato – Saline Conditions
MORPHOLOGICAL PARAMETERS
Shoot Length (cm)
Treatment	Rep 1	Rep 2	Rep 3	Mean	SD	SE	CV (%)	Sig.
20% MLB	57.501	59.2572	58.1418	58.3	0.888724	0.513105	1.5244	b
40% MLB	53.3427	54.2529	53.8044	53.8	0.455116	0.262761	0.84594	c
60% MLB	64.8612	64.8258	64.113	64.6	0.422126	0.243714	0.653445	a
80% MLB	27.5723	27.9225	27.0052	27.5	0.462904	0.267258	1.68329	e
100% MLB	16.0785	16.2743	16.2472	16.2	0.106091	0.0612516	0.654882	f
Aqueous control	10.9765	10.7675	10.656	10.8	0.162703	0.0939366	1.50651	g
Gypsum	33.1944	32.6468	33.7588	33.2	0.556021	0.321019	1.67476	d
Azospirillum	57.3502	57.9201	56.6297	57.3	0.646663	0.373351	1.12856	b
P. fluorescens	53.8785	53.1912	53.7303	53.6	0.361703	0.208829	0.674819	c
Root Length (cm)
Treatment	Rep 1	Rep 2	Rep 3	Mean	SD	SE	CV (%)	Sig.
20% MLB	25.868	25.1583	26.0737	25.7	0.480268	0.277283	1.86875	e
40% MLB	29.8897	31.0109	30.5994	30.5	0.567171	0.327456	1.85958	d
60% MLB	38.2422	37.0961	38.0617	37.8	0.61624	0.355786	1.63026	a
80% MLB	20.3518	20.0822	20.766	20.4	0.344439	0.198862	1.68843	g
100% MLB	15.1276	15.5987	15.1737	15.3	0.259707	0.149942	1.69743	h
Aqueous control	9.2575	8.9491	9.0934	9.1	0.154306	0.0890886	1.69567	i
Gypsum	20.8042	20.5816	21.3142	20.9	0.375578	0.21684	1.79702	f
Azospirillum	35.1497	35.2897	36.3606	35.6	0.662408	0.382441	1.8607	b
P. fluorescens	33.1329	33.0864	32.4807	32.9	0.363868	0.210079	1.10598	c
No. of Branches
Treatment	Rep 1	Rep 2	Rep 3	Mean	SD	SE	CV (%)	Sig.
20% MLB	10.1967	10.3017	9.8016	10.1	0.263701	0.152248	2.6109	e
40% MLB	11.9185	11.8364	12.2451	12	0.216196	0.124821	1.80163	d
60% MLB	14.6931	14.9968	14.7101	14.8	0.170646	0.0985223	1.15301	a
80% MLB	9.9099	10.054	10.0361	10	0.0785405	0.0453454	0.785405	e
100% MLB	7.7412	7.7118	7.347	7.6	0.219597	0.126784	2.88943	g
Aqueous control	5.1145	5.1549	5.3306	5.2	0.114893	0.0663333	2.20947	h
Gypsum	9.5309	9.8305	9.7386	9.7	0.153485	0.0886144	1.58232	f
Azospirillum	14.2679	14.1403	13.5918	14	0.359223	0.207397	2.56588	b
P. fluorescens	12.7535	13.0832	13.1633	13	0.2172	0.1254	1.67077	c
No. of Fruits
Treatment	Rep 1	Rep 2	Rep 3	Mean	SD	SE	CV (%)	Sig.
20% MLB	6.4153	6.5836	6.5011	6.5	0.0841554	0.0485871	1.2947	d
40% MLB	7.8081	8.2299	7.962	8	0.213452	0.123237	2.66815	c
60% MLB	9.3926	9.2638	9.8436	9.5	0.304455	0.175777	3.20479	a
80% MLB	8.0021	7.8751	8.1228	8	0.123863	0.0715125	1.54829	c
100% MLB	7.071	7.1251	6.8039	7	0.171968	0.099286	2.45669	d
Aqueous control	5.0932	5.1436	5.3632	5.2	0.143564	0.0828869	2.76085	f
Gypsum	7.545	7.8865	7.9685	7.8	0.22461	0.129679	2.87962	b
Azospirillum	8.2112	8.7573	8.5315	8.5	0.274409	0.15843	3.22835	b
P. fluorescens	8.0646	8.2679	8.5675	8.3	0.252982	0.146059	3.04798	b
Fresh Weight (g)
Treatment	Rep 1	Rep 2	Rep 3	Mean	SD	SE	CV (%)	Sig.
20% MLB	13.7939	14.0333	14.1728	14	0.191632	0.110639	1.3688	c
40% MLB	15.664	15.995	16.041	15.9	0.205672	0.118745	1.29354	b
60% MLB	16.8172	17.2253	16.9575	17	0.207343	0.119709	1.21966	a
80% MLB	13.9754	14.0553	13.6693	13.9	0.203747	0.117633	1.46581	c
100% MLB	12.5368	12.2133	12.4499	12.4	0.167423	0.0966619	1.35019	d
Aqueous control	10.1898	10.1207	10.5895	10.3	0.253084	0.146118	2.45712	f
Gypsum	13.1807	13.2155	12.6038	13	0.34356	0.198355	2.64277	e
Azospirillum	15.6583	15.5142	16.2275	15.8	0.377172	0.21776	2.38716	b
P. fluorescens	14.0473	14.0901	13.5626	13.9	0.29298	0.169152	2.10777	c
Dry Weight (g)
Treatment	Rep 1	Rep 2	Rep 3	Mean	SD	SE	CV (%)	Sig.
20% MLB	10.1664	10.1019	9.7317	10	0.234582	0.135436	2.34582	c
40% MLB	11.2942	11.2821	10.4237	11	0.499127	0.288171	4.53752	b
60% MLB	13.842	14.0996	14.6584	14.2	0.417358	0.240962	2.93914	a
80% MLB	10.7463	10.5896	11.0641	10.8	0.241765	0.139583	2.23857	b
100% MLB	8.9083	8.7608	9.0309	8.9	0.135241	0.0780815	1.51956	d
Aqueous control	6.4977	6.6364	6.3659	6.5	0.135265	0.0780951	2.08099	f
Gypsum	7.818	8.1812	8.0008	8	0.181601	0.104848	2.27002	e
Azospirillum	10.922	11.1168	11.2612	11.1	0.170223	0.0982782	1.53354	b
P. fluorescens	10.9701	11.071	11.8589	11.3	0.486644	0.280964	4.30658	b
Fruit Weight (g)
Treatment	Rep 1	Rep 2	Rep 3	Mean	SD	SE	CV (%)	Sig.
20% MLB	555.574	552.813	570.833	559.74	9.70559	5.60353	1.73395	d
40% MLB	638.461	653.507	659.382	650.45	10.7905	6.2299	1.65893	c
60% MLB	760.304	760.778	746.918	756	7.86838	4.54281	1.04079	a
80% MLB	708.246	688.113	709.971	702.11	12.1526	7.01633	1.73087	b
100% MLB	513.313	517.841	531.726	520.96	9.59442	5.53934	1.84168	e
Aqueous control	414.944	408.389	409.067	410.8	3.60452	2.08107	0.877439	g
Gypsum	500.388	497.566	504.296	500.75	3.37917	1.95097	0.674823	f
Azospirillum	623.247	642.588	625.635	630.49	10.5452	6.08825	1.67253	c
P. fluorescens	628.957	624.624	609.329	620.97	10.3118	5.95352	1.6606	c
BIOCHEMICAL PARAMETERS
Total Chlorophyll (mg/g FW)
Treatment	Rep 1	Rep 2	Rep 3	Mean	SD	SE	CV (%)	Sig.
20% MLB	12.8264	13.2489	13.5247	13.2	0.351709	0.203059	2.66446	d
40% MLB	14.4253	14.6733	15.3014	14.8	0.451583	0.260722	3.05124	b
60% MLB	14.8147	14.8717	15.3136	15	0.273077	0.157661	1.82051	a
80% MLB	13.3556	14.2653	13.7791	13.8	0.45521	0.262816	3.29862	c
100% MLB	13.255	13.0758	12.3692	12.9	0.468337	0.270395	3.63052	e
Aqueous control	7.8592	8.025	7.8158	7.9	0.110407	0.0637433	1.39755	g
Gypsum	12.891	12.875	11.434	12.4	0.836619	0.483022	6.74693	f
Azospirillum	14.8302	14.4148	14.555	14.6	0.211324	0.122008	1.44743	b
P. fluorescens	13.91	13.2401	13.9499	13.7	0.398784	0.230238	2.91084	d
Carotenoids (mg/g FW)
Treatment	Rep 1	Rep 2	Rep 3	Mean	SD	SE	CV (%)	Sig.
20% MLB	5.1249	5.1888	4.6863	5	0.273544	0.157931	5.47089	c
40% MLB	5.6229	5.6031	5.574	5.6	0.024597	0.0142011	0.439231	b
60% MLB	6.2151	6.0438	6.3411	6.2	0.149224	0.0861546	2.40684	a
80% MLB	4.0294	4.0701	4.5005	4.2	0.261035	0.150709	6.21512	d
100% MLB	3.6217	3.5828	3.5955	3.6	0.0198366	0.0114527	0.551016	e
Aqueous control	2.9139	2.8859	2.6002	2.8	0.173597	0.100226	6.1999	f
Gypsum	5.0278	5.1979	5.0743	5.1	0.087914	0.0507572	1.7238	c
Azospirillum	6.0267	5.9873	6.286	6.1	0.162281	0.0936929	2.66034	a
P. fluorescens	5.4393	5.5968	5.1639	5.4	0.219109	0.126503	4.05758	b
Carbohydrates (mg/g DW)
Treatment	Rep 1	Rep 2	Rep 3	Mean	SD	SE	CV (%)	Sig.
20% MLB	12.8732	12.902	13.2248	13	0.195214	0.112707	1.50165	d
40% MLB	15.2296	14.6922	15.0782	15	0.277103	0.159986	1.84735	c
60% MLB	16.0381	16.6368	15.9251	16.2	0.382476	0.220823	2.36096	a
80% MLB	12.3878	12.7729	12.0393	12.4	0.366952	0.21186	2.95929	e
100% MLB	11.2752	11.0144	10.4104	10.9	0.443605	0.256115	4.06977	f
Aqueous control	7.4261	7.7579	7.616	7.6	0.166478	0.0961159	2.1905	g
Gypsum	12.6682	12.3888	13.043	12.7	0.328257	0.189519	2.5847	e
Azospirillum	15.5745	15.3453	16.4802	15.8	0.600114	0.346476	3.79819	b
P. fluorescens	14.9163	14.8025	14.9812	14.9	0.0904582	0.0522261	0.607102	c
Total Proteins (mg/g DW)
Treatment	Rep 1	Rep 2	Rep 3	Mean	SD	SE	CV (%)	Sig.
20% MLB	5.0495	4.8901	4.7604	4.9	0.144804	0.0836027	2.95518	c
40% MLB	5.3373	5.1778	5.3849	5.3	0.108472	0.0626261	2.04663	b
60% MLB	5.8765	5.9673	6.4562	6.1	0.311801	0.180019	5.1115	a
80% MLB	4.9141	4.7564	5.0295	4.9	0.137095	0.0791518	2.79785	c
100% MLB	4.2528	4.1296	4.2176	4.2	0.0634577	0.0366373	1.5109	d
Aqueous control	3.0926	3.0515	2.8559	3	0.126475	0.0730203	4.21583	e
Gypsum	4.2539	4.055	3.9911	4.1	0.137057	0.0791301	3.34286	d
Azospirillum	5.3575	5.2704	5.5721	5.4	0.155275	0.0896482	2.87547	b
P. fluorescens	4.9527	4.7783	4.669	4.8	0.143089	0.0826127	2.98103	c
Free Amino Acids (mg/g DW)
Treatment	Rep 1	Rep 2	Rep 3	Mean	SD	SE	CV (%)	Sig.
20% MLB	3.1868	3.2315	3.1817	3.2	0.0273987	0.0158187	0.85621	c
40% MLB	4.7403	4.5907	4.469	4.6	0.135889	0.0784555	2.95411	b
60% MLB	5.0834	5.3939	5.1227	5.2	0.169068	0.0976115	3.25131	a
80% MLB	4.6175	4.664	4.2185	4.5	0.244892	0.141389	5.44205	b
100% MLB	3.3411	3.4124	3.4465	3.4	0.053783	0.0310516	1.58185	c
Aqueous control	1.2237	1.2299	1.1464	1.2	0.0465224	0.0268597	3.87686	e
Gypsum	2.8995	2.9203	2.8802	2.9	0.0200547	0.0115786	0.691541	d
Azospirillum	4.4357	4.7168	4.6475	4.6	0.146446	0.0845508	3.18361	b
P. fluorescens	3.4582	3.5069	3.2349	3.4	0.145039	0.0837385	4.26586	c
Total Phenols (mg/g DW)
Treatment	Rep 1	Rep 2	Rep 3	Mean	SD	SE	CV (%)	Sig.
20% MLB	7.3908	7.2724	7.8368	7.5	0.297624	0.171834	3.96833	c
40% MLB	7.5321	8.1032	7.7647	7.8	0.287182	0.165804	3.68182	b
60% MLB	8.9236	8.6192	8.5572	8.7	0.196109	0.113224	2.25413	a
80% MLB	7.4417	7.2697	7.4886	7.4	0.115254	0.0665419	1.55749	d
100% MLB	7.8118	7.7678	7.2204	7.6	0.329479	0.190225	4.33524	c
Aqueous control	5.0718	5.1324	5.3958	5.2	0.172254	0.0994507	3.31257	f
Gypsum	6.1313	6.0906	6.0781	6.1	0.0278178	0.0160606	0.45603	e
Azospirillum	7.7212	7.7186	7.6602	7.7	0.0344923	0.0199141	0.447952	b
P. fluorescens	7.6816	7.4674	7.051	7.4	0.320657	0.185132	4.33321	d
SOD Activity (U/mg protein)
Treatment	Rep 1	Rep 2	Rep 3	Mean	SD	SE	CV (%)	Sig.
20% MLB	19.9072	20.8049	19.2879	20	0.762746	0.440371	3.81373	c
40% MLB	22.3878	21.8916	21.4206	21.9	0.483655	0.279238	2.20847	b
60% MLB	23.3297	23.8764	21.7939	23	1.07969	0.623359	4.6943	a
80% MLB	18.967	18.5947	19.4383	19	0.422767	0.244085	2.22509	d
100% MLB	18.6601	18.367	16.9729	18	0.901486	0.520473	5.00826	e
Aqueous control	16.0192	15.6197	16.9611	16.2	0.688734	0.397641	4.25145	g
Gypsum	17.3792	16.6207	17.3001	17.1	0.416966	0.240735	2.4384	f
Azospirillum	21.8746	21.5392	24.0862	22.5	1.38389	0.798988	6.15061	a
P. fluorescens	21.4363	22.074	21.8897	21.8	0.328177	0.189473	1.5054	b
Catalase Activity (U/mg protein)
Treatment	Rep 1	Rep 2	Rep 3	Mean	SD	SE	CV (%)	Sig.
20% MLB	14.7439	15.4205	14.8356	15	0.367039	0.21191	2.44692	d
40% MLB	16.6879	16.6481	16.764	16.7	0.0588898	0.034	0.352634	c
60% MLB	18.6683	18.1415	17.1902	18	0.749141	0.432517	4.16189	a
80% MLB	16.9587	16.5317	18.4096	17.3	0.984374	0.568328	5.69002	b
100% MLB	15.4503	14.9878	14.8619	15.1	0.309831	0.178881	2.05186	d
Aqueous control	12.19	11.6133	12.1967	12	0.334909	0.19336	2.79091	f
Gypsum	14.0061	13.0346	13.4593	13.5	0.487027	0.281185	3.60761	e
Azospirillum	17.6203	16.7328	18.1469	17.5	0.714684	0.412623	4.08391	b
P. fluorescens	16.245	17.4407	16.7143	16.8	0.602439	0.347818	3.58595	c
